# Supplementary material for: Pre-existing adaptive immunity to the RNA-editing enzyme Cas13d in humans
Source: Nat Med. 2022 Jun 6;28(7):1372–6. doi: 10.1038/s41591-022-01848-6 (PMC9307479; doi:10.1038/s41591-022-01848-6)
Supplement: Source Data Fig. 1 — Statistical source data [file 41591_2022_1848_MOESM3_ESM.xlsx]

## Sheet: 1A
IgG (mg/ml)	SpCas9	SaCas9	RfxCas13d	Gfp
Sample1	21.492	4.125	8.727	7.309
Sample2	1.353	5.112	3.393	2.104
Sample3	3.623	3.782	9.779	0.902
Sample4	2.474	3.749	7.586	1.36
Sample5	7.017	8.358	13.609	4.75
Sample6	7.848	7.491	5.973	2.056
Sample7	2.184	2.442	2.382	1.71
Sample8	2.787	17.807	3.427	0.969
Sample9	6.532	7.859	19.029	0.671
Sample10	2.612	11.17	4.879	2.143
Sample11	0.774	2.24	1.316	0.3
Sample13	5.411	2.681	1.559	2.147
Sample15	1.791	2.126	1.895	0.704
Sample17	3.429	3.289	4.748	0.903
Sample18	8.375	7.007	7.294	4.406
Sample19	10.25	14.326	7.192	1.774
Sample20	7.006	5.139	7.692	1.948
Sample21	12.302	61.618	5.416	5.704
Sample22	5.716	6.462	5.813	1.013

## Sheet: 1B,C,D
	CD4							CD8
	Baseline	Viral	SpCas9	SaCas9	RfxCas13d	GFP	OVA	Baseline	Viral	SpCas9	SaCas9	RfxCas13d	GFP	OVA
Sample 1	4.77	34.6	22.7	26.7	27.5	13.2	2.18	35.3	46.2	70.6	55.2	62.3	54.8	28.3
Sample 2	48.3	52.3	69.4	69.4	71.5	12.4	18.4	15.4	69	89	83.6	74.2	1.21	7.38
Sample 3	36.7	72.5	75.9	84.4	85.6	16.7	24.5	9.95	85	91.1	73.4	86.9	23.1	11.1
Sample 4	24	23.5	57.2	69.2	63.6	15.5	39.1	77.1	97.5	92.3	89.4	90.1	69.6	87.5
Sample 5	42.5	40.9	50.6	53.7	51.9	29.1	34.4	82.3	90.6	93.5	91.7	91.9	86.7	55.3
Sample 6	5.66	8.91	32.4	26.6	30.3	6.96	7.29	45.7	82.4	68.8	65	70.3	44.7	47.1
Sample 7	12.3	25.7	12.4	29.2	22.2	4.92	7.42	17.1	61.8	76	72.2	71.5	15.2	15.4
Sample 8	19.9	35.8	38.2	56.3	51.9	26.7	20	3.75	4.46	47.1	24	20.4	3.44	2.75
Sample 9	21.6	38.8	27.3	26.8	48	32.9	14	47.8	70	83.5	80.8	79.8	50.9	44.8
Sample 10	4.33	10.8	19.7	59.4	11.2	4.43	4.77	44.6	51.1	83.1	78.5	74.8	36.3	49.8
Sample 11	51.9	45.6	94.6	94.4	88.1	74.8	63.7	35.5	76.2	91	89.3	73.9	45.2	20.9
Sample 12	54.6	78.9	86.4	83.6	85.2	60.3	58.8	12.6	26.7	64.6	50.3	40.3	18.2	9.28
Sample 13	60.4	67.8	77.8	79.9	79.9	40.1	49.3	39.2	29.1	96.2	95.9	96.4	20.4	28.3
Sample 14	33.1	11.7	40.7	29.8	71	20.9	45.8	51.4	94.2	87.6	94.5	90.3	59	52.8
Sample 15	5.18	8.22	45	40.4	53	6.85	4.09	91.4	95.5	97.2	96.5	95.8	88.6	85.9
Sample 16	29.2	63.9	64.2	78	65.2	17.9	17	17.7	63.5	68.1	66.4	60.6	25.4	31.6
Sample 17	33.2	66	65.7	71.2	73.1	27.5	27.6	53.6	73.5	83.6	83.9	78.3	14.8	49.7
Sample 18	43.9	53.1	29.6	22.6	57.7	23.4	39.7	9.91	17.3	64	67.2	25.6	20.2	7.25
Sample 19	4.14	22.6	13.6	16.3	11.1	6.76	3.85	68.5	71.3	63.4	60.7	52.8	58.4	47.5
Sample 20	6.07	14.9	18.6	10.5	18.6	10.1	4.09	12.7	20.9	45.4	37.7	39.8	5.51	5.91
Sample 21	46.3	13.8	26.5	28.4	52	33.9	8.87	43.1	69.5	89.3	94.1	88.2	20.5	37
Sample 22	36.4	23.5	37	44.7	48	20.9	36	3.82	52.4	55.2	59.5	70.2	8.56	6.65
Sample 23	7.08	15.2	56	65	39.5	11.4	8.23	13.4	68.8	39.9	56	45.7	17.6	11.2
Sample 24	31.5	16.2	63.8	62	61.3	21	31.2	12.8	90.8	60.4	62.9	46	36.7	7.92
