# Supplementary material for: Pre-existing adaptive immunity to the RNA-editing enzyme Cas13d in humans
Source: Nat Med. 2022 Jun 6;28(7):1372–6. doi: 10.1038/s41591-022-01848-6 (PMC9307479; doi:10.1038/s41591-022-01848-6)
Supplement: Source Data Fig. 2 — Statistical source data [file 41591_2022_1848_MOESM4_ESM.xlsx]

## Sheet: 2A,B
	IFNg						IL-17
	Viral	SpCas9	SaCas9	RfxCas13d	GFP	OVA	Viral	SpCas9	SaCas9	RfxCas13d	GFP	OVA
Sample 1	7.45	0.499	0.277	0.316	0.425	0	0.98	0.2	0.829	0.077	0.058	0
Sample 2	4.63	0	0.76	0	0	0.048	0.54	0.481	0.72	1.34	0	0.081
Sample 3	3.64	3.41	0.47	0	0	0.036	7.23	0	1.02	1.16	0	0.073
Sample 4	3.38	2.64	7.41	4.03	1.6	0.061	0.66	9.33	5.31	4.31	0	1.32
Sample 5	3.8	8.34	4.09	2.07	0	8.55	0.21	0.52	0.76	1.28	0	0.16
Sample 6	0.14	0.053	1.932	0.36	0.028	0.007	0.15	0.442	0.573	0.61	0.069	0.061
Sample 7	10.9	0	16.66	1.42	0	0.14	0.21	0	1.18	0.72	0	0.03
Sample 8	20.4	5.69	18.013	8.48	1.34	0.17	0.084	1.273	5.319	5.526	0	0.14
Sample 9	10.5	0.02	11.16	1.24	5.23	0.61	2.03	0	0	5.26	0	0.29
Sample 10	3.25	1.44	38.62	0	0	0.039	0.13	3.558	0.437	0.09	0	0.013
Sample 11	12.9	0.6	0	5.92	0	2.72	1.33	14.77	7.06	9.6	2.66	0.61
Sample 12	46.2	5	22.16	22.76	0	0.25	4.36	3.3	6.52	5.25	0	0.32
Sample 13	12.7	0.25	0	1.98	0	0.076	0.78	0.04	0	0.12	0	0.083
Sample 14	0.33	4.25	0	39.63	0	7.82	0.026	0	0	0	0	0.079
Sample 15	1.19	0.373	0	0.064	0.018	0	0.27	2.235	1.93	6.42	0.12	0.045
Sample 16	32	13.08	13.39	5.64	0	0.049	0.87	3.575	2.893	4.059	0	0.039
Sample 17	23.9	7.3	5.85	5.45	0	0.026	3.84	2.42	1.22	3.42	0	0.18
Sample 18	17.4	2.343	0	17.964	0	0.003	5.44	0.46	0	10.3	0	0.032
Sample 19	6.43	0.406	0.373	0.041	0.14	0.05	0.68	0	0.584	0.373	0	0.028
Sample 20	5.12	0.34	0	0.32	0.12	0.17	0.41	1.15	0.652	1.025	0.044	0.12
Sample 21	1.51	0	0	5.32	0	0	0.18	0	0	0.24	0	0
Sample 22	0.79	0	1.13	1.16	0	0.047	0.12	0.02	0.14	0.11	0	0.13
Sample 23	1.29	4.85	13.61	2.51	0.24	0.24	0.68	2.79	9.21	3.55	0.42	0.3
Sample 24	2.74	0.49	2.7	1.04	0	0.29	0.24	2.28	5.72	7.43	0.46	0.26

## Sheet: 2C,D
	IFNg						TNFa						CD107a
	Rx pool 1	Rx pool 2	Rx pool 3	Rx pool 4	SpCas9 pep	viral	Rx pool 1	Rx pool 2	Rx pool 3	Rx pool 4	SpCas9 pep	viral	Rx pool 1	Rx pool 2	Rx pool 3	Rx pool 4	SpCas9 pep	viral
Sample 1	1.07	0	0.05	0	0	8.12	0.07	0	0	0.09	0	10.1	5.17	2.45	0	0	1.87	51.6
Sample 2	3.53	0.06	0.03	0	1.86	0.47	5.45	0.25	0.16	0	7.97	1.12	6.05	7.09	3.57	0	17.96	6.71
Sample 3	0.09	0.23	0.51	0.296	0	1.88	0	0	1.42	0	0	8.44	0.2	1.33	8.47	6.24	4.2	20.8
Sample 4	0.13	0.18	0.041	0.37	2.14	0.2	0.45	0.24	0.58	0.25	6.43	0.27	4.54	0	2.81	0.38	27.36	15.9
Sample 5	0	0	0	0	0.343	15.2	0	0.035	0	0.15	1.44	34.7	0	0	0	0.11	6.31	53.2
Sample 6	0.6	0	0.192	0	9.43	0.42	0.32	0	0.07	0	17.78	0.59	0	0	0	0	18.97	12.4
Sample 7	0.046	0.19	0.56	0.437	0.13	34.3	0	0.047	0	0.13	0.34	36.5	0	0.63	0	0.47	0.77	56
Sample 8	0.57	0.68	0.08	1.96	24.84	18	0.206	0.036	0.088	3.08	26.04	36.8	1.55	0.06	0.65	6.79	32.49	96
Sample 9	0	0	0	0.27	2.42	0.95	0.885	0.081	0.189	0	4.665	0	3.41	3.08	0.08	3.37	6.71	2.65
Sample 10	0	0.014	0	0.11	0.127	16.3	0	0	0.16	0.08	0.3	21.5	0	0.64	0.71	8.14	4.41	65.9
Sample 11	0.584	0.784	1.21	0.316	1.298	22.42	0.25	0.14	1.31	0.156	0.33	1.72	3.3	9.08	11.47	1.72	14.33	4.98
Sample 12	0	0	8.67	1.61	0	62.6	0	0	8.53	2.84	0	65.8	0	0	7	1.2	0	83
Sample 13	0.014	0.035	0	0.137	0	6.96	0	0	0.25	0.04	0	13.2	0	2.93	0.75	0	0	51.5
Sample 14	0.039	0.042	0.028	0	0.578	7.79	0	0.06	0.23	0	5.31	30.8	0	0	0	0	40.29	70.2
Sample 15	0.332	0.011	0.35	0	25.7	0.63	0	0	0.75	0	31.27	1.27	1.93	0.05	1.13	0.87	39.67	2.01
