# Supplementary material for: Pre-existing adaptive immunity to the RNA-editing enzyme Cas13d in humans
Source: Nat Med. 2022 Jun 6;28(7):1372–6. doi: 10.1038/s41591-022-01848-6 (PMC9307479; doi:10.1038/s41591-022-01848-6)
Supplement: Source Data Extended Data Fig. 1 — Statistical source data [file 41591_2022_1848_MOESM5_ESM.xlsx]

## Sheet: Sheet1
IgG (mg/ml)	SpCas9	SaCas9	RfxCas13d	Gfp
Sample1	21.492	4.125	8.727	7.309
Sample2	1.353	5.112	3.393	2.104
Sample3	3.623	3.782	9.779	0.902
Sample4	2.474	3.749	7.586	1.36
Sample5	7.017	8.358	13.609	4.75
Sample6	7.848	7.491	5.973	2.056
Sample7	2.184	2.442	2.382	1.71
Sample8	2.787	17.807	3.427	0.969
Sample9	6.532	7.859	19.029	0.671
Sample10	2.612	11.17	4.879	2.143
Sample11	0.774	2.24	1.316	0.3
Sample13	5.411	2.681	1.559	2.147
Sample15	1.791	2.126	1.895	0.704
Sample17	3.429	3.289	4.748	0.903
Sample18	8.375	7.007	7.294	4.406
Sample19	10.25	14.326	7.192	1.774
Sample20	7.006	5.139	7.692	1.948
Sample21	12.302	61.618	5.416	5.704
Sample22	5.716	6.462	5.813	1.013
