# Supplementary material for: Pre-existing adaptive immunity to the RNA-editing enzyme Cas13d in humans
Source: Nat Med. 2022 Jun 6;28(7):1372–6. doi: 10.1038/s41591-022-01848-6 (PMC9307479; doi:10.1038/s41591-022-01848-6)
Supplement: Source Data Extended Data Fig. 3 — Statistical source data [file 41591_2022_1848_MOESM6_ESM.xlsx]

## Sheet: CD4 cytokines
	TNFa						IL-10
	Viral	SpCas9	SaCas9	RfxCas13d	GFP	OVA	Viral	SpCas9	SaCas9	RfxCas13d	GFP	OVA
Sample 1	10.553	1.507	1.606	0.973	0.81	0	0.252	0.079	0.103	0.065	0	0
Sample 2	12.49	0	0.09	0	0	0	0.31	0	0	0	0	0
Sample 3	19.68	10.96	4.09	5.56	0	0	1.12	0	0	0	0	0
Sample 4	6.22	7.42	20.99	15.29	0.57	0	0.51	0	0.02	0.09	0.09	0.44
Sample 5	0	6.9	7.2	0	0	2.3	0	0	0	0	0	0
Sample 6	0	1.14	4.56	0.982	0.03	0.08	0	0.26	0.08	0.18	0	0.06
Sample 7	8.32	0	16.85	1.54	0	0	0	0.36	0	0.07	0.17	0
Sample 8	19.143	5.755	20.258	12.646	0.826	0.193	0.21	0	0	0	0.16	0.55
Sample 9	9.94	0	10.31	4.35	11.6	0	0	0	0	0	0.044	0
Sample 10	2.95	1.54	29.79	0	0	0	0	0	0	0	0	0
Sample 11	10.24	0	0	2.82	0	4.9	0.15	0	0	0	0.27	2.66
Sample 12	43.07	12.54	33.8	32.27	0	0	1.9	0	0	0	0	0.1
Sample 13	8.72	0	0	0.69	0	0	0	0	0	0	0	0.29
Sample 14	0	0.89	0	41.96	0	8.99	0	0	0.35	0	0	0
Sample 15	1.48	3.42	1.8	3.09	0	0	0	0.11	0.2	0.04	0.05	0
Sample 16	36.29	19.57	23.24	9.63	0	0	0	0	0	0	0	0
Sample 17	29.9	9.15	9.59	7.93	0	0	0.145	0	0.021	0.035	0	0.024
Sample 18	24.19	4.17	0.16	28.8	0	0	0	0	0	0	0	0
Sample 19	7.812	0.421	0.412	0.366	0.015	0.036	0.015	0	0.018	0.043	0	0
Sample 20	5.09	0.73	0	0.32	0.02	0	0	0	0	0.06	0	0.385
Sample 21	0	0	0	8.58	0	0	0	0	0	0	0	0
Sample 22	0.53	0	2.31	2.41	0	0	0	0	0	0	0	0
Sample 23	0.154	4.384	24.338	3.983	0.497	0.434	0	0.278	0.038	0.059	0.076	0
Sample 24	2.47	1.13	5.03	4.39	0	0	0	0	0	0	0	0
