# Supplementary material for: Pre-existing adaptive immunity to the RNA-editing enzyme Cas13d in humans
Source: Nat Med. 2022 Jun 6;28(7):1372–6. doi: 10.1038/s41591-022-01848-6 (PMC9307479; doi:10.1038/s41591-022-01848-6)
Supplement: Source Data Extended Data Fig. 4 — Statistical source data [file 41591_2022_1848_MOESM7_ESM.xlsx]

## Sheet: Sheet1
	ELISA IgG (GFP subtracted)			CD4 IFNg			CD4 IL-17
	SpCas9	SaCas9	RfxCas13d	SpCas9	SaCas9	RfxCas13d	SpCas9	SaCas9	RfxCas13d
Sample 7	474	732	672	1.44	38.62	0	3.558	0.437	0.09
Sample 8	1818	16838	2458	0.25	0	1.98	0.04	0	0.12
Sample 9	5861	7188	18358	0.02	11.16	1.24	0	0	5.26
Sample 10	469	9027	2736	0	21.98	0	0	0	0.19
Sample 11	474	1940	1016	0.373	0	0.064	2.235	1.93	6.42
Sample 13	3264	534	0	0.6	0	5.92	14.77	7.06	9.6
Sample 14	0	0	0	4.25	0	39.63	0	0	0
Sample 15	1087	1422	1191	5	22.16	22.76	3.3	6.52	5.25
Sample 16	0	1530	0	0.499	0.277	0.316	0.2	0.829	0.077
Sample 17	2526	2386	3845	13.08	13.39	5.64	3.575	2.893	4.059
Sample 18	3969	2601	2888	8.34	4.09	2.07	0.52	0.76	1.28
Sample 20	5058	3191	5744	0	0.76	0	0.481	0.72	1.34
Sample 21	6598	55914	0	3.41	0.47	0	0	1.02	1.16
