# Supplementary material for: Pre-existing adaptive immunity to the RNA-editing enzyme Cas13d in humans
Source: Nat Med. 2022 Jun 6;28(7):1372–6. doi: 10.1038/s41591-022-01848-6 (PMC9307479; doi:10.1038/s41591-022-01848-6)
Supplement: Source Data Extended Data Fig. 5 — Statistical source data [file 41591_2022_1848_MOESM8_ESM.xlsx]

## Sheet: CD8 cytokines
	IFNg						TNFa
	Viral	SpCas9	SaCas9	RfxCas13d	GFP	OVA	Viral	SpCas9	SaCas9	RfxCas13d	GFP	OVA
Sample 1	0.42	0.35	0.42	0.18	0.502	0.042	0.64	1.5	0.9	1.59	1.61	1.35
Sample 2	3.99	0	0	0	0	0.042	6.28	0	0.1	0.08	0	0.021
Sample 3	1.73	0.294	0	0.25	0	0	7.4	1.11	1.12	1.57	1.26	0.033
Sample 4	48	0.004	0.16	0	0.152	0.085	60.6	0	0	0	3.57	1.19
Sample 5	47.6	1.04	0.43	0.1	0	0.23	48.5	0.73	0.88	0	0	0.3
Sample 6	19.1	0.1	0.068	0.123	0.041	0.099	34.9	1.27	1.47	0.73	0.45	1.89
Sample 7	37.1	4.24	1.04	0.33	0.43	0.22	36.3	5.01	3.68	3.35	1.34	0.39
Sample 8	0.06	2.882	0.325	0.518	0	0.008	0.03	2.963	0.875	0.408	0	0
Sample 9	0.69	2.48	1.47	0	0.62	0.45	0.77	2.64	3.25	0.13	0.13	0.83
Sample 10	1.85	0	4.12	0.42	0	2.04	1.16	1.71	1.88	0.58	0	1.17
Sample 11	55.6	0	1.86	0	0	0.22	52.7	0	0	2.18	0	0.47
Sample 12	6.12	0.472	0.05	6.26	0	0.014	4.86	0.814	0.146	0.344	0	0.07
Sample 13	2.01	0.54	0.27	0.42	0	0.78	2.15	1.19	0.34	0.27	0	6.81
Sample 14	63.7	0.14	0	0.09	0.23	0.67	64	0	0	0	3.02	4.76
Sample 15	3.79	0	0	0	0.76	2.2	4.26	0	0	0	3.07	7.11
Sample 16	1.85	2.62	0.94	4.09	0	0	2.05	0.3	0.8	1.61	0.26	1.1
Sample 17	2.61	0.11	0.12	0	0	0.26	3.28	0	0	0	0	2.12
Sample 18	0.12	2.93	0.041	0	0	0	0.69	4.3	0.79	0.66	0	0.078
Sample 19	16.2	0.09	0.108	0.05	0	0.054	21.3	0.14	0	0	0.17	0.37
Sample 20	4.47	0.08	0	0	0	0.087	3.25	0.37	0.92	0.5	0	0.23
Sample 21	36	0	1.08	1.24	0.02	2.19	28.3	0	0	0.29	0	1.6
Sample 22	13.4	2.06	5.29	1.21	0.16	0.058	13.4	0.84	3.16	0.966	0.025	0
Sample 23	54.1	2.14	4.88	7.6	0	0.33	51.1	4.16	5.78	8.01	0	0.42
Sample 24	75.4	0	0	0	0.65	0.23	67.7	0.17	0	0	0	0.041
