# Supplementary material for: Pre-existing adaptive immunity to the RNA-editing enzyme Cas13d in humans
Source: Nat Med. 2022 Jun 6;28(7):1372–6. doi: 10.1038/s41591-022-01848-6 (PMC9307479; doi:10.1038/s41591-022-01848-6)
Supplement: Source Data Extended Data Fig. 6 — Statistical source data [file 41591_2022_1848_MOESM9_ESM.xlsx]

## Sheet: CD4 cytokines
	IFNg						IL-17						TNFa						CD107a
	Rx pool 1	Rx pool 2	Rx pool 3	Rx pool 4	SpCas9 pep	viral	Rx pool 1	Rx pool 2	Rx pool 3	Rx pool 4	SpCas9 pep	viral	Rx pool 1	Rx pool 2	Rx pool 3	Rx pool 4	SpCas9 pep	viral	Rx pool 1	Rx pool 2	Rx pool 3	Rx pool 4	SpCas9 pep	viral
Sample 1	2.32	0.72	1.04	1.209	0.21	14.4	1.02	0.29	0	0.5	0.71	2.18	10.63	1.92	2.58	4.029	2.52	22.4	22.7	3.11	4.69	7.78	6.39	41.7
Sample 2	0.31	3.12	2.65	17.77	4.32	4.75	1.74	0	0.17	3.43	2.45	1.02	4.06	8.16	5.38	28.85	16.2	15.2	5.83	8.85	8.79	29.17	31.8	27.5
Sample 3	1.66	0.668	0.966	4.665	0.29	1.71	0	4.29	0	0.23	0	2.95	4.85	7.44	5.9	11.46	1.69	7.42	5.57	8.12	4.09	17.39	2.64	15.9
Sample 4	0	0	0.056	0	1.43	1.74	3.25	2.52	0.99	1.4	0.17	2.22	0	0	0	2.21	17.94	4.6	0	0	0	0	29.3	6.97
Sample 5	0	0.528	0	0.129	3.38	1.9	0	0	0.12	0	0	0.54	0	1.55	0	2.48	17.01	4.88	0	1.34	0	4.92	13.53	7.86
Sample 6	1.18	0.053	0.619	7.305	0.81	31.4	0.72	1.27	0.32	0.05	1.71	1.1	11.49	0.69	2.16	15.54	5.88	72.3	7.96	0	2.31	18.46	9.23	72.5
Sample 7	1.04	1.41	0.51	0.81	8.28	3.03	1.04	1.27	1.59	0	2.97	3.64	2.86	8.04	1.89	8.82	16.67	8.66	9.21	7.76	0.89	18.71	24.55	14.8
Sample 8	20.37	1.73	1.09	1	10.85	11.9	0	0	0	0	0.66	1.49	25.43	4.29	4.63	3.68	14.35	17.9	15.87	0	2.19	5.23	12.77	32.8
Sample 9	0	0.56	0	12.53	1.98	2.51	2.6	0.64	7.67	0.32	0.71	2.05	3.83	1.98	6.91	19.16	5.33	7.28	3.95	5.37	4.09	22.99	8.17	7.15
Sample 10	1.19	1.77	1.23	2.92	4.39	5.57	3.16	2.16	2.11	0.29	0.84	2.73	4.44	7.93	7.9	8.52	9.82	10.2	7.45	5.75	7.19	15.37	16.52	17.7
Sample 11	1.2	0.41	3.07	9.78	8.53	12.9	0.74	0.1	0.23	0.9	0.03	1.01	1.51	0.85	8.906	12.324	10.91	16.1	3.72	0.64	7.61	14.59	16.32	17.7
Sample 12	1.34	0.03	3.88	0.34	0.68	9.15	0.89	0.25	0.9	0	0.27	0.5	2.35	0.3	6.72	0.41	1.36	8.65	4.36	1.34	7.57	0.85	1.02	15.7
Sample 13	0.64	1.05	1.92	7.61	4.37	4.53	0	0	1.31	0.99	0	1.92	3.12	7.6	8.15	8.97	14.04	11.8	0.86	1.15	1.78	9.12	12.81	8.82
Sample 14	0.02	0.6	0	1.94	2.41	2.1	0	0	0.05	0	0.07	1.02	0	0.65	0	5.38	9.97	5.48	0.36	0.36	0	3.2	2.87	5.28
Sample 15	17.613	0.746	12.856	2.201	4.813	1.29	1.54	0	0.52	0.46	0	2.4	23.51	0.37	13.15	4.65	5.69	3.71	14.07	1.26	14.51	1.92	3.84	2.03
